# Supplementary material for: Development of neonatal brain functional centrality and alterations associated with preterm birth
Source: Cereb Cortex. 2022 Nov 20;33(9):5585–96. doi: 10.1093/cercor/bhac444 (PMC10152096; doi:10.1093/cercor/bhac444)
Supplement: DC_Manuscript_SupplementaryMaterial_Final_bhac444 [file dc_manuscript_supplementarymaterial_final_bhac444.zip]

Archive with 1 entries (1 files):
- DC_Manuscript_SupplementaryMaterial_Final_bhac444.pdf
